# Supplementary material for: Séance: reference-based phylogenetic analysis for 18S rRNA studies
Source: BMC Evol Biol. 2014 Nov 30;14:235. doi: 10.1186/s12862-014-0235-7 (PMC4265393; doi:10.1186/s12862-014-0235-7)
Supplement: Additional file 1 — Archive of scripts and data files used in phylogenetic placement experiments. This file can also be found at http://wasabiapp.org/download/seance/bmc_eb_seance_supplements.tar.gz [file 12862_2014_235_MOESM1_ESM.zip]

Archive with 1 entries (1 files):
- 12862_2014_235_MOESM1_ESM.gz
